# Supplementary material for: Local Pharmacological Interventions for Pain Relief During Peripheral Venous Cannulation: A Systematic Review with Implications for Clinical Nursing Practice
Source: J Clin Med. 2026 Feb 5;15(3):1262. doi: 10.3390/jcm15031262 (PMC12898545; doi:10.3390/jcm15031262)
Supplement: Supplementary file 1 [file jcm-15-01262-s001.zip]

Archive with 1 entries (1 files):
- jcm-4115181-supplementary.pdf
